# Supplementary material for: Food Environments and Their Influence on Food Choices: A Case Study in Informal Settlements in Nairobi, Kenya
Source: Nutrients. 2022 Jun 21;14(13):2571. doi: 10.3390/nu14132571 (PMC9268418; doi:10.3390/nu14132571)
Supplement: Supplementary file 1 [file nutrients-14-02571-s001.zip]

Archive with 1 entries (1 files):
- nutrients-1766201-supplementary.pdf
